# Supplementary material for: Bridging Hepatitis C Care Gaps: A Modeling Approach for Achieving the WHO’s Targets in Ontario, Canada
Source: Viruses. 2024 Jul 31;16(8):1224. doi: 10.3390/v16081224 (PMC11359558; doi:10.3390/v16081224)
Supplement: Supplementary file 1 [file viruses-16-01224-s001.zip]

Archive with 1 entries (1 files):
- viruses-3114287-supplementary.pdf
